# Supplementary material for: Antiviral Activity of Liposomes Containing Natural Compounds Against CHIKV
Source: Pharmaceutics. 2025 Sep 22;17(9):1229. doi: 10.3390/pharmaceutics17091229 (PMC12473542; doi:10.3390/pharmaceutics17091229)
Supplement: Supplementary file 1 [file pharmaceutics-17-01229-s001.zip]

Archive with 1 entries (1 files):
- pharmaceutics-3858312-SI.pdf
